# Supplementary material for: The congenital APOA1 K107del mutation disrupts the lipid-free conformation of monomeric APOA1 and impairs oligomerization
Source: J Lipid Res. 2025 Oct 29;66(12):100929. doi: 10.1016/j.jlr.2025.100929 (PMC12686907; doi:10.1016/j.jlr.2025.100929)
Supplement: Supplementary Data 2 [file mmc2.xlsx]

## Sheet: Full Cross-Links Raw Abundances
							Intensity as area under the curve (arbitrary units)1
							APOA1								ΔK107
							Monomer		Dimer		Trimer		Tetramer		Monomer		Dimer		Trimer		Tetramer
m/z	RT (min)	Experimental M+H	Theoretical M+H	Cross-link possition	Peptide Sequence2	Replicate	Cross-link	(R)THLAPYSDELR(Q)	Cross-link	(R)THLAPYSDELR(Q)	Cross-link	(R)THLAPYSDELR(Q)	Cross-link	(R)THLAPYSDELR(Q)	Cross-link	(R)THLAPYSDELR(Q)	Cross-link	(R)THLAPYSDELR(Q)	Cross-link	(R)THLAPYSDELR(Q)	Cross-link	(R)THLAPYSDELR(Q)
517.284	92.3059	2582.39	2582.39	1-12	VKDLATVYVDVLK - PPQSPWDR	1	1.31667e+06	1.85062e+09	885002	1.30401e+09	1.48098e+06	1.62855e+09	885072	1.08978e+09	792321	1.89202e+09	719194	1.19717e+09	658271	1.05706e+09	432964	6.85937e+08
						2	1.19248e+06	1.60515e+09	1.07134e+06	1.27288e+09	1.38655e+06	1.3906e+09	971422	1.10498e+09	561318	1.71587e+09	703320	1.31406e+09	696456	1.0212e+09	524527	7.51787e+08
						3	1.16207e+06	1.65751e+09	1.29981e+06	1.54184e+09	1.37426e+06	1.53084e+09	1.14113e+06	1.23837e+09	491372	1.60126e+09	645203	1.08459e+09	555610	9.19031e+08	474907	6.39016e+08
789.167	104.227	3153.65	3153.65	1-12	VKDLATVYVDVLK(156.0786)DSGR - PPQSPWDR	1	4.07862e+07	1.85062e+09	1.91233e+07	1.30401e+09	1.47356e+07	1.62855e+09	9.57773e+06	1.08978e+09	4.96438e+07	1.89202e+09	2.23052e+07	1.19717e+09	1.52843e+07	1.05706e+09	1.11555e+07	6.85937e+08
						2	4.13658e+07	1.60515e+09	2.11353e+07	1.27288e+09	1.51184e+07	1.3906e+09	1.15043e+07	1.10498e+09	4.98581e+07	1.71587e+09	2.16006e+07	1.31406e+09	1.49455e+07	1.0212e+09	1.17763e+07	7.51787e+08
						3	4.50639e+07	1.65751e+09	2.26928e+07	1.54184e+09	1.52222e+07	1.53084e+09	1.29486e+07	1.23837e+09	4.79082e+07	1.60126e+09	2.13171e+07	1.08459e+09	1.44998e+07	9.19031e+08	1.10941e+07	6.39016e+08
789.167	135.676	3153.65	3153.65	1-12	VKDLATVYVDVLK(156.0786)DSGR - PPQSPWDR	1	877992	1.85062e+09	214303	1.30401e+09	141646	1.62855e+09	111594	1.08978e+09	1.33123e+06	1.89202e+09	227734	1.19717e+09	227455	1.05706e+09	84028	6.85937e+08
						2	948848	1.60515e+09	236747	1.27288e+09	133734	1.3906e+09	126656	1.10498e+09	1.34233e+06	1.71587e+09	254254	1.31406e+09	193174	1.0212e+09	132275	7.51787e+08
						3	1.06386e+06	1.65751e+09	242489	1.54184e+09	193141	1.53084e+09	144649	1.23837e+09	1.26658e+06	1.60126e+09	265474	1.08459e+09	156953	9.19031e+08	139094	6.39016e+08
861.466	92.8994	2582.38	2582.39	1-12	VKDLATVYVDVLK - PPQSPWDR	1	3.97036e+08	1.85062e+09	2.46727e+08	1.30401e+09	3.69524e+08	1.62855e+09	2.31015e+08	1.08978e+09	1.83776e+08	1.89202e+09	1.70915e+08	1.19717e+09	1.63571e+08	1.05706e+09	1.08277e+08	6.85937e+08
						2	3.32469e+08	1.60515e+09	2.45387e+08	1.27288e+09	3.14348e+08	1.3906e+09	2.39749e+08	1.10498e+09	1.62337e+08	1.71587e+09	1.65765e+08	1.31406e+09	1.57852e+08	1.0212e+09	1.15023e+08	7.51787e+08
						3	3.40505e+08	1.65751e+09	2.99773e+08	1.54184e+09	3.32489e+08	1.53084e+09	2.8663e+08	1.23837e+09	1.46658e+08	1.60126e+09	1.48661e+08	1.08459e+09	1.39881e+08	9.19031e+08	1.07659e+08	6.39016e+08
555.473	80.0303	3327.8	3327.8	118-140	QK(156.0786)LHELQEKLSPLGEEMR - QKVEPLR	1	4.55889e+06	1.85062e+09	2.0592e+06	1.30401e+09	3.23696e+06	1.62855e+09	1.86964e+06	1.08978e+09	4.20054e+06	1.89202e+09	1.62672e+06	1.19717e+09	1.37891e+06	1.05706e+09	998164	6.85937e+08
						2	3.73042e+06	1.60515e+09	2.38465e+06	1.27288e+09	2.589e+06	1.3906e+09	1.78486e+06	1.10498e+09	3705910	1.71587e+09	1.81341e+06	1.31406e+09	1.42322e+06	1.0212e+09	970652	7.51787e+08
						3	4.11772e+06	1.65751e+09	2.94078e+06	1.54184e+09	2.93402e+06	1.53084e+09	2.08386e+06	1.23837e+09	3.29588e+06	1.60126e+09	1.64345e+06	1.08459e+09	1.28829e+06	9.19031e+08	1.01074e+06	6.39016e+08
666.363	80.3108	3327.79	3327.8	118-140	QK(156.0786)LHELQEKLSPLGEEMR - QKVEPLR	1	2.01575e+08	1.85062e+09	1.07996e+08	1.30401e+09	1.59208e+08	1.62855e+09	9.65798e+07	1.08978e+09	1.61677e+08	1.89202e+09	8.07159e+07	1.19717e+09	7.20794e+07	1.05706e+09	4.32438e+07	6.85937e+08
						2	1.68116e+08	1.60515e+09	1.13244e+08	1.27288e+09	129415864	1.3906e+09	1.00172e+08	1.10498e+09	1.44568e+08	1.71587e+09	9.16255e+07	1.31406e+09	6.99399e+07	1.0212e+09	4.53735e+07	7.51787e+08
						3	1.83102e+08	1.65751e+09	1.37243e+08	1.54184e+09	1.46785e+08	1.53084e+09	1.18528e+08	1.23837e+09	1.27014e+08	1.60126e+09	7.09439e+07	1.08459e+09	6.39393e+07	9.19031e+08	4.37521e+07	6.39016e+08
669.558	75.6415	3343.76	3343.79	118-140	QK(156.0786)LHELQEKLSPLGEEM(15.9949)R - QKVEPLR	1	7.40573e+06	1.85062e+09	4.41884e+06	1.30401e+09	6.15177e+06	1.62855e+09	4.57583e+06	1.08978e+09	8.92752e+06	1.89202e+09	4.25139e+06	1.19717e+09	4.29979e+06	1.05706e+09	2.92658e+06	6.85937e+08
						2	6.87195e+06	1.60515e+09	7.02329e+06	1.27288e+09	5.0369e+06	1.3906e+09	4.32372e+06	1.10498e+09	8.23543e+06	1.71587e+09	4.23116e+06	1.31406e+09	3.56775e+06	1.0212e+09	2.91641e+06	7.51787e+08
						3	7.27446e+06	1.65751e+09	5.68176e+06	1.54184e+09	5.70242e+06	1.53084e+09	5.48872e+06	1.23837e+09	7.57992e+06	1.60126e+09	4.18861e+06	1.08459e+09	3.6429e+06	9.19031e+08	3.22467e+06	6.39016e+08
697.88	81.3374	4182.24	4182.22	118-140	QK(156.0786)LHELQEKLSPLGEEMR - QKVEPLRAELQEGAR	1	1.72822e+07	1.85062e+09	9.27215e+06	1.30401e+09	6.28244e+06	1.62855e+09	1.67896e+06	1.08978e+09	9.23054e+06	1.89202e+09	6.71629e+06	1.19717e+09	3.76854e+06	1.05706e+09	1.36133e+06	6.85937e+08
						2	1.9341e+07	1.60515e+09	7.67283e+06	1.27288e+09	5.50976e+06	1.3906e+09	1.74321e+06	1.10498e+09	7.01194e+06	1.71587e+09	3.78662e+06	1.31406e+09	3.83813e+06	1.0212e+09	1.79287e+06	7.51787e+08
						3	1.17964e+07	1.65751e+09	9.8711e+06	1.54184e+09	4.47461e+06	1.53084e+09	2.12639e+06	1.23837e+09	7.89835e+06	1.60126e+09	5.31728e+06	1.08459e+09	2.46862e+06	9.19031e+08	1.79025e+06	6.39016e+08
605.316	61.3304	2418.24	2418.25	107-118	KWQEEMELYR - QKVEPLR	1	8.39354e+07	1.85062e+09	6.09617e+07	1.30401e+09	7.5769e+07	1.62855e+09	5.44468e+07	1.08978e+09	NA	1.89202e+09	NA	1.19717e+09	NA	1.05706e+09	NA	6.85937e+08
						2	7.36379e+07	1.60515e+09	5.99686e+07	1.27288e+09	6.92355e+07	1.3906e+09	5.51826e+07	1.10498e+09	NA	1.71587e+09	NA	1.31406e+09	NA	1.0212e+09	NA	7.51787e+08
						3	7.68594e+07	1.65751e+09	7.21156e+07	1.54184e+09	7.30601e+07	1.53084e+09	6.12955e+07	1.23837e+09	NA	1.60126e+09	NA	1.08459e+09	NA	9.19031e+08	NA	6.39016e+08
666.363	79.4193	3327.79	3327.8	118-133	QKLHELQEK(156.0786)LSPLGEEMR - QKVEPLR	1	4.08903e+07	1.85062e+09	2.28332e+07	1.30401e+09	3.1271e+07	1.62855e+09	1.97747e+07	1.08978e+09	6.02251e+07	1.89202e+09	8.07159e+07	1.19717e+09	7.20794e+07	1.05706e+09	4.32438e+07	6.85937e+08
						2	3.34795e+07	1.60515e+09	2.20964e+07	1.27288e+09	2.77511e+07	1.3906e+09	1.70785e+07	1.10498e+09	5.61934e+07	1.71587e+09	9.16255e+07	1.31406e+09	6.99399e+07	1.0212e+09	4.53735e+07	7.51787e+08
						3	3.86399e+07	1.65751e+09	3.00772e+07	1.54184e+09	3.13133e+07	1.53084e+09	2.62748e+07	1.23837e+09	5.08628e+07	1.60126e+09	7.09439e+07	1.08459e+09	6.39393e+07	9.19031e+08	4.37521e+07	6.39016e+08
837.252	80.538	4182.23	4182.22	118-133	QKLHELQEK(156.0786)LSPLGEEMR - QKVEPLRAELQEGAR	1	3.46368e+07	1.85062e+09	1.07996e+08	1.30401e+09	1.59208e+08	1.62855e+09	9.65798e+07	1.08978e+09	2.00178e+07	1.89202e+09	1.34595e+07	1.19717e+09	7.28272e+06	1.05706e+09	3.80954e+06	6.85937e+08
						2	3.65889e+07	1.60515e+09	1.13244e+08	1.27288e+09	129415864	1.3906e+09	1.00172e+08	1.10498e+09	1.60628e+07	1.71587e+09	8.72783e+06	1.31406e+09	7.23358e+06	1.0212e+09	3.51847e+06	7.51787e+08
						3	2.39691e+07	1.65751e+09	1.37243e+08	1.54184e+09	1.46785e+08	1.53084e+09	1.18528e+08	1.23837e+09	1.69064e+07	1.60126e+09	1.15308e+07	1.08459e+09	5.18452e+06	9.19031e+08	3.86034e+06	6.39016e+08
759.726	58.1815	2277.16	2277.16	1-182	LEALKENGGAR - PPQSPWDR	1	1.78529e+06	1.85062e+09	840558	1.30401e+09	797515	1.62855e+09	452862	1.08978e+09	2.12619e+06	1.89202e+09	1.15856e+06	1.19717e+09	762110	1.05706e+09	376095	6.85937e+08
						2	1.44265e+06	1.60515e+09	810468	1.27288e+09	723404	1.3906e+09	441667	1.10498e+09	1.86389e+06	1.71587e+09	1204407	1.31406e+09	704924	1.0212e+09	361789	7.51787e+08
						3	1.50764e+06	1.65751e+09	928157	1.54184e+09	794456	1.53084e+09	433097	1.23837e+09	1.61886e+06	1.60126e+09	960621	1.08459e+09	667873	9.19031e+08	338240	6.39016e+08
766.159	80.4197	3061.61	3061.62	140-239	QK(156.0786)LHELQEKLSPLGEEMR - KLNTQ	1	2.13068e+07	1.85062e+09	NA	1.30401e+09	NA	1.62855e+09	NA	1.08978e+09	1.72438e+07	1.89202e+09	1.22937e+06	1.19717e+09	710115	1.05706e+09	174717	6.85937e+08
						2	1.62388e+07	1.60515e+09	NA	1.27288e+09	NA	1.3906e+09	NA	1.10498e+09	1.58458e+07	1.71587e+09	2.72526e+06	1.31406e+09	703363	1.0212e+09	84745.5	7.51787e+08
						3	2.18811e+07	1.65751e+09	NA	1.54184e+09	NA	1.53084e+09	NA	1.23837e+09	1.36986e+07	1.60126e+09	1.93463e+06	1.08459e+09	216020	9.19031e+08	81732.6	6.39016e+08
860.942	91.2164	3440.75	3440.75	1-140	QK(156.0786)LHELQEKLSPLGEEMR - PPQSPWDR	1	2.84899e+06	1.85062e+09	985879	1.30401e+09	1.68756e+06	1.62855e+09	1.0662e+06	1.08978e+09	3.74332e+06	1.89202e+09	1.61118e+06	1.19717e+09	1.29029e+06	1.05706e+09	907732	6.85937e+08
						2	2.1795e+06	1.60515e+09	1.0112e+06	1.27288e+09	1.41263e+06	1.3906e+09	1.11384e+06	1.10498e+09	3.05265e+06	1.71587e+09	1.75053e+06	1.31406e+09	1.40162e+06	1.0212e+09	1.00798e+06	7.51787e+08
						3	2.79533e+06	1.65751e+09	1.71078e+06	1.54184e+09	1.54245e+06	1.53084e+09	1.27545e+06	1.23837e+09	2.57241e+06	1.60126e+09	1.48002e+06	1.08459e+09	1.31619e+06	9.19031e+08	943271	6.39016e+08
902	123.713	3604.98	3604.99	118-226	QGLLPVLESFKVSFLSALEEYTK - QKVEPLR	1	8.64662e+06	1.85062e+09	1.14439e+06	1.30401e+09	964229	1.62855e+09	623523	1.08978e+09	3.87522e+06	1.89202e+09	1.85663e+06	1.19717e+09	1.23313e+06	1.05706e+09	979425	6.85937e+08
						2	5.05997e+06	1.60515e+09	1.23665e+06	1.27288e+09	747074	1.3906e+09	841329	1.10498e+09	4.47034e+06	1.71587e+09	1.96186e+06	1.31406e+09	1.20693e+06	1.0212e+09	769778	7.51787e+08
						3	5.85801e+06	1.65751e+09	1.30976e+06	1.54184e+09	938072	1.53084e+09	673542	1.23837e+09	4.05225e+06	1.60126e+09	1.71134e+06	1.08459e+09	1.35469e+06	9.19031e+08	1.03073e+06	6.39016e+08
902.003	123.729	3604.99	3604.99	118-226	QGLLPVLESFKVSFLSALEEYTK - QKVEPLR	1	8.64496e+06	1.85062e+09	1.14439e+06	1.30401e+09	964229	1.62855e+09	623523	1.08978e+09	3.87522e+06	1.89202e+09	1.85663e+06	1.19717e+09	1.23313e+06	1.05706e+09	979425	6.85937e+08
						2	5.052e+06	1.60515e+09	1.23665e+06	1.27288e+09	747074	1.3906e+09	841329	1.10498e+09	4.47295e+06	1.71587e+09	1.96186e+06	1.31406e+09	1.20693e+06	1.0212e+09	769778	7.51787e+08
						3	5.84414e+06	1.65751e+09	1.30976e+06	1.54184e+09	938072	1.53084e+09	673542	1.23837e+09	4.10179e+06	1.60126e+09	1.71134e+06	1.08459e+09	1.35469e+06	9.19031e+08	1.03073e+06	6.39016e+08
974.031	123.728	3893.1	3893.1	182-226	QGLLPVLESFKVSFLSALEEYTK - LEALKENGGAR	1	378809	1.85062e+09	3.28283e+06	1.30401e+09	1.77919e+06	1.62855e+09	1.20168e+06	1.08978e+09	479459	1.89202e+09	4.09192e+06	1.19717e+09	2.51264e+06	1.05706e+09	1.56181e+06	6.85937e+08
						2	266501	1.60515e+09	3.28384e+06	1.27288e+09	1.68699e+06	1.3906e+09	1.34894e+06	1.10498e+09	572821	1.71587e+09	3.70802e+06	1.31406e+09	2.59153e+06	1.0212e+09	1.55844e+06	7.51787e+08
						3	252926	1.65751e+09	3.69646e+06	1.54184e+09	1.72657e+06	1.53084e+09	1.16101e+06	1.23837e+09	498547	1.60126e+09	3.9164e+06	1.08459e+09	2.66631e+06	9.19031e+08	1.6013e+06	6.39016e+08
1023.5	123.132	4090.99	4090.98	77-88	EQLGPVTQEFWDNLEKETEGLR - QEMSKDLEEVK	1	3.30691e+06	1.85062e+09	2.10496e+06	1.30401e+09	NA	1.62855e+09	NA	1.08978e+09	742366	1.89202e+09	NA	1.19717e+09	NA	1.05706e+09	NA	6.85937e+08
						2	2.91041e+06	1.60515e+09	1.99006e+06	1.27288e+09	NA	1.3906e+09	NA	1.10498e+09	1204181	1.71587e+09	NA	1.31406e+09	NA	1.0212e+09	NA	7.51787e+08
						3	2.1313e+06	1.65751e+09	1.65815e+06	1.54184e+09	NA	1.53084e+09	NA	1.23837e+09	865455	1.60126e+09	NA	1.08459e+09	NA	9.19031e+08	NA	6.39016e+08
537.315	33.879	1609.93	1609.93	118-239	QKVEPLR - KLNTQ	1	3.44791e+06	1.85062e+09	1.59006e+06	1.30401e+09	1.221e+06	1.62855e+09	806084	1.08978e+09	8.41832e+06	1.89202e+09	7.17028e+06	1.19717e+09	2.8023e+06	1.05706e+09	1.53678e+06	6.85937e+08
						2	2.47022e+06	1.60515e+09	1.62325e+06	1.27288e+09	1.03439e+06	1.3906e+09	894193	1.10498e+09	7.72166e+06	1.71587e+09	8.53126e+06	1.31406e+09	2.89472e+06	1.0212e+09	1.68122e+06	7.51787e+08
						3	3.29412e+06	1.65751e+09	2.20578e+06	1.54184e+09	1.26208e+06	1.53084e+09	918605	1.23837e+09	6.99296e+06	1.60126e+09	6.2041e+06	1.08459e+09	2.44136e+06	9.19031e+08	1.44891e+06	6.39016e+08
541.808	42.6328	2164.21	2164.21	118-182	LEALKENGGAR - QKVEPLR	1	1.13328e+06	1.85062e+09	804296	1.30401e+09	781850	1.62855e+09	433849	1.08978e+09	4.19237e+06	1.89202e+09	3.19771e+06	1.19717e+09	2.0907e+06	1.05706e+09	1.07914e+06	6.85937e+08
						2	918875	1.60515e+09	822167	1.27288e+09	647319	1.3906e+09	490207	1.10498e+09	3.77862e+06	1.71587e+09	3.54098e+06	1.31406e+09	2.05432e+06	1.0212e+09	1.14787e+06	7.51787e+08
						3	1.05854e+06	1.65751e+09	866949	1.54184e+09	789641	1.53084e+09	438009	1.23837e+09	3.31412e+06	1.60126e+09	2.67567e+06	1.08459e+09	1.79587e+06	9.19031e+08	1.03498e+06	6.39016e+08
618.114	78.1923	2469.43	2469.43	12-118	VKDLATVYVDVLK - QKVEPLR	1	2.18894e+06	1.85062e+09	2.23009e+06	1.30401e+09	4.58514e+06	1.62855e+09	3.07785e+06	1.08978e+09	4.43131e+06	1.89202e+09	4.58478e+06	1.19717e+09	4.81495e+06	1.05706e+09	3.4419e+06	6.85937e+08
						2	1.49691e+06	1.60515e+09	2.08155e+06	1.27288e+09	3.73222e+06	1.3906e+09	3.18697e+06	1.10498e+09	4.21799e+06	1.71587e+09	4.70085e+06	1.31406e+09	4.92986e+06	1.0212e+09	3.83613e+06	7.51787e+08
						3	1.60626e+06	1.65751e+09	2.60662e+06	1.54184e+09	4.02209e+06	1.53084e+09	3.7263e+06	1.23837e+09	3.6097e+06	1.60126e+09	3.88157e+06	1.08459e+09	4.39283e+06	9.19031e+08	3.6676e+06	6.39016e+08
760.93	91.699	3040.7	3040.69	12-118	VKDLATVYVDVLK(156.0786)DSGR - QKVEPLR	1	1.18232e+06	1.85062e+09	607128	1.30401e+09	485444	1.62855e+09	456786	1.08978e+09	3.2612e+06	1.89202e+09	1.42538e+06	1.19717e+09	1.00026e+06	1.05706e+09	720306	6.85937e+08
						2	874820	1.60515e+09	649907	1.27288e+09	545655	1.3906e+09	596006	1.10498e+09	3.31215e+06	1.71587e+09	1.52622e+06	1.31406e+09	1.11058e+06	1.0212e+09	922946	7.51787e+08
						3	1.11691e+06	1.65751e+09	818503	1.54184e+09	651069	1.53084e+09	687694	1.23837e+09	2.78395e+06	1.60126e+09	1.33305e+06	1.08459e+09	1.05822e+06	9.19031e+08	875292	6.39016e+08
690.14	78.5605	2757.53	2757.54	12-182	VKDLATVYVDVLK - LEALKENGGAR	1	553360	1.85062e+09	313066	1.30401e+09	453566	1.62855e+09	154941	1.08978e+09	2.16668e+06	1.89202e+09	1.25874e+06	1.19717e+09	1.11131e+06	1.05706e+09	664953	6.85937e+08
						2	913621	1.60515e+09	252109	1.27288e+09	305784	1.3906e+09	211163	1.10498e+09	1.94351e+06	1.71587e+09	1.32531e+06	1.31406e+09	1.19291e+06	1.0212e+09	757231	7.51787e+08
						3	1.20087e+06	1.65751e+09	282863	1.54184e+09	453353	1.53084e+09	212646	1.23837e+09	1.72754e+06	1.60126e+09	1.30548e+06	1.08459e+09	1.02834e+06	9.19031e+08	696815	6.39016e+08
832.948	91.7675	3328.77	3328.8	12-182	VKDLATVYVDVLK(156.0786)DSGR - LEALKENGGAR	1	NA	1.85062e+09	NA	1.30401e+09	NA	1.62855e+09	NA	1.08978e+09	1.57245e+06	1.89202e+09	NA	1.19717e+09	NA	1.05706e+09	NA	6.85937e+08
						2	NA	1.60515e+09	NA	1.27288e+09	NA	1.3906e+09	NA	1.10498e+09	1739214	1.71587e+09	NA	1.31406e+09	NA	1.0212e+09	NA	7.51787e+08
						3	NA	1.65751e+09	NA	1.54184e+09	NA	1.53084e+09	NA	1.23837e+09	1.74379e+06	1.60126e+09	NA	1.08459e+09	NA	9.19031e+08	NA	6.39016e+08
735.091	78.0664	2203.26	2203.26	12-239	VKDLATVYVDVLK - KLNTQ	1	1.31031e+06	1.85062e+09	1.56526e+06	1.30401e+09	3.47119e+06	1.62855e+09	2.17795e+06	1.08978e+09	2.17681e+06	1.89202e+09	1.75499e+06	1.19717e+09	1.6766e+06	1.05706e+09	1.22866e+06	6.85937e+08
						2	1.00928e+06	1.60515e+09	1.66734e+06	1.27288e+09	2.99184e+06	1.3906e+09	2.09773e+06	1.10498e+09	1.86919e+06	1.71587e+09	1.99103e+06	1.31406e+09	1.8219e+06	1.0212e+09	1.21605e+06	7.51787e+08
						3	1.17742e+06	1.65751e+09	1.96607e+06	1.54184e+09	3.08099e+06	1.53084e+09	2.59918e+06	1.23837e+09	1.6173e+06	1.60126e+09	1.72526e+06	1.08459e+09	1.48732e+06	9.19031e+08	1.21981e+06	6.39016e+08
860.941	91.6194	3440.74	3440.75	1-133	QKLHELQEK(156.0786)LSPLGEEMR - PPQSPWDR	1	797528	1.85062e+09	530297	1.30401e+09	410882	1.62855e+09	521084	1.08978e+09	2.89531e+06	1.89202e+09	1.39883e+06	1.19717e+09	987106	1.05706e+09	737223	6.85937e+08
						2	758756	1.60515e+09	463726	1.27288e+09	369988	1.3906e+09	449914	1.10498e+09	2.68862e+06	1.71587e+09	1.41414e+06	1.31406e+09	1.21319e+06	1.0212e+09	837104	7.51787e+08
						3	754932	1.65751e+09	651204	1.54184e+09	344954	1.53084e+09	351732	1.23837e+09	2.49604e+06	1.60126e+09	1.05421e+06	1.08459e+09	1.01315e+06	9.19031e+08	806082	6.39016e+08
899.287	109.34	4492.4	4492.39	12-140	QK(156.0786)LHELQEKLSPLGEEMR - VKDLATVYVDVLK(156.0786)DSGR	1	892698	1.85062e+09	797374	1.30401e+09	980356	1.62855e+09	399092	1.08978e+09	1.07483e+06	1.89202e+09	563706	1.19717e+09	446667	1.05706e+09	287690	6.85937e+08
						2	733160	1.60515e+09	878085	1.27288e+09	921121	1.3906e+09	414266	1.10498e+09	1.05112e+06	1.71587e+09	591854	1.31406e+09	543131	1.0212e+09	298977	7.51787e+08
						3	858978	1.65751e+09	963593	1.54184e+09	1.03174e+06	1.53084e+09	378473	1.23837e+09	957864	1.60126e+09	591811	1.08459e+09	361921	9.19031e+08	334248	6.39016e+08
970.497	98.7782	3878.96	3878.97	106-118	AK(156.0786)VQPYLDDFQKWQEEMELYR - QKVEPLR	1	NA	1.85062e+09	NA	1.30401e+09	NA	1.62855e+09	NA	1.08978e+09	5.52433e+06	1.89202e+09	4.17597e+06	1.19717e+09	3.58377e+06	1.05706e+09	2.43624e+06	6.85937e+08
						2	NA	1.60515e+09	NA	1.27288e+09	NA	1.3906e+09	NA	1.10498e+09	5.29258e+06	1.71587e+09	4.31226e+06	1.31406e+09	3.81912e+06	1.0212e+09	2.87318e+06	7.51787e+08
						3	NA	1.65751e+09	NA	1.54184e+09	NA	1.53084e+09	NA	1.23837e+09	5.23526e+06	1.60126e+09	3.96201e+06	1.08459e+09	3.27561e+06	9.19031e+08	2.68082e+06	6.39016e+08
1039.53	88.6168	3116.58	3116.57	1-40	DYVSQFEGSALGKQLNLK - PPQSPWDR	1	226247	1.85062e+09	318162	1.30401e+09	601971	1.62855e+09	480563	1.08978e+09	364733	1.89202e+09	413091	1.19717e+09	412772	1.05706e+09	295666	6.85937e+08
						2	222491	1.60515e+09	371868	1.27288e+09	563223	1.3906e+09	486817	1.10498e+09	282348	1.71587e+09	383860	1.31406e+09	410611	1.0212e+09	334001	7.51787e+08
						3	252355	1.65751e+09	421674	1.54184e+09	557030	1.53084e+09	567762	1.23837e+09	187705	1.60126e+09	323233	1.08459e+09	355620	9.19031e+08	277699	6.39016e+08
768.406	86.3656	2303.2	2303.21	133-140	QKLHELQEKLSPLGEEMR	1	2.8062e+08	1.85062e+09	1.62084e+08	1.30401e+09	2.27847e+08	1.62855e+09	1.36391e+08	1.08978e+09	2.75936e+08	1.89202e+09	1.68385e+08	1.19717e+09	1.2534e+08	1.05706e+09	7.77559e+07	6.85937e+08
						2	2.3882e+08	1.60515e+09	1.76394e+08	1.27288e+09	1.90292e+08	1.3906e+09	1.41294e+08	1.10498e+09	2.43468e+08	1.71587e+09	1.72163e+08	1.31406e+09	1.25392e+08	1.0212e+09	8.05446e+07	7.51787e+08
						3	2.5805e+08	1.65751e+09	2.28792e+08	1.54184e+09	2.10468e+08	1.53084e+09	1.69296e+08	1.23837e+09	2.24138e+08	1.60126e+09	1.49693e+08	1.08459e+09	1.0905e+08	9.19031e+08	7.75366e+07	6.39016e+08
928.456	107.459	2783.35	2783.34	106-107	VQPYLDDFQKKWQEEMELYR	1	3.48789e+06	1.85062e+09	2.55241e+06	1.30401e+09	2.51562e+06	1.62855e+09	1.15733e+06	1.08978e+09	NA	1.89202e+09	NA	1.19717e+09	NA	1.05706e+09	NA	6.85937e+08
						2	2.76748e+06	1.60515e+09	2.67691e+06	1.27288e+09	1.95625e+06	1.3906e+09	1.36207e+06	1.10498e+09	NA	1.71587e+09	NA	1.31406e+09	NA	1.0212e+09	NA	7.51787e+08
						3	2.4272e+06	1.65751e+09	3.78416e+06	1.54184e+09	1.737e+06	1.53084e+09	1.14373e+06	1.23837e+09	NA	1.60126e+09	NA	1.08459e+09	NA	9.19031e+08	NA	6.39016e+08
952.13	104.335	2854.37	2854.38	96-106	AKVQPYLDDFQKWQEEMELYR	1	NA	1.85062e+09	NA	1.30401e+09	NA	1.62855e+09	NA	1.08978e+09	2.17255e+06	1.89202e+09	1.98068e+06	1.19717e+09	1.62973e+06	1.05706e+09	1.13533e+06	6.85937e+08
						2	NA	1.60515e+09	NA	1.27288e+09	NA	1.3906e+09	NA	1.10498e+09	1847893	1.71587e+09	1.76576e+06	1.31406e+09	1.35058e+06	1.0212e+09	1.01617e+06	7.51787e+08
						3	NA	1.65751e+09	NA	1.54184e+09	NA	1.53084e+09	NA	1.23837e+09	1.75665e+06	1.60126e+09	1.54844e+06	1.08459e+09	1.11829e+06	9.19031e+08	935979	6.39016e+08
1NA, no area detectable in EIC chromatograms
2Chemical modifications as follows: BS3 one hydrolyzed cross-linker (+156.079 Da); single oxidization (+15.999 Da)

## Sheet: Cross-links Norm. and tTest 
	Averaged and Normalized AUC Intensity				Welch's tTest
	APOA1K107del/APOA1				p-Value (APOA1K107del vs APOA1)
Cross-link possition	Monomer	Dimer	Trimer	Tetramer	Monomer	Dimer	Trimer	Tetramer
106-118	-	-	-	-	-	-	-	-
96-106	-	-	-	-	-	-	-	-
12-182	3.94954	5.25043	4.20163	6.07357	0.001726	0.002555	8.3e-05	0.000471
118-182	3.55788	4.29196	4.06704	3.94813	0.000178	0.000456	<0.000001	6e-06
1-133	3.42575	2.69548	4.3354	2.95009	<0.000001	0.004027	0.006913	0.000696
12-118	2.51855	2.22632	1.87694	1.90663	0.000118	0.000515	0.002373	0.006334
118-239	2.47089	4.63714	3.51252	2.94413	0.001306	0.001185	0.000174	2.7e-05
182-226	1.71712	1.31435	2.27638	2.10236	0.016578	0.074045	0.008383	0.002386
12-239	1.5875	1.20776	0.792391	0.886892	0.002163	0.005929	0.006047	0.101022
12-140	1.2206	0.76153	0.695552	1.28032	0.010365	0.016352	0.025005	0.110507
1-140	1.17023	1.51975	1.31561	1.37262	0.145146	0.053364	0.03418	0.010717
1-182	1.16155	1.47083	1.39839	1.33808	0.026001	0.001451	0.000193	0.009546
1-40	1.14871	1.1551	1.03601	0.97752	0.459512	0.130004	0.403741	0.240239
118-133	1.03769	0.733173	0.652175	0.631093	0.461189	0.003949	0.000799	0.001034
133-140	0.937746	0.996166	0.869121	0.877093	0.024025	0.949485	0.000831	0.042841
140-239	0.772401	-	-	-	0.090462	-	-	-
118-140	0.761229	0.773888	0.737676	0.728206	0.002654	0.006681	0.002366	0.002534
118-226	0.634298	1.71263	2.19419	2.16507	0.079151	0.000299	0.016397	0.038454
1-12	0.526764	0.74058	0.723735	0.766516	3e-06	0.006343	0.001967	0.003039
77-88	0.334561	-	-	-	0.011131	-	-	-
106-107	-	-	-	-	-	-	-	-
107-118	-	-	-	-	-	-	-	-
